# Supplementary material for: The Snail transcription factor CES-1 regulates glutamatergic behavior in C. elegans
Source: PLoS One. 2021 Feb 2;16(2):e0245587. doi: 10.1371/journal.pone.0245587 (PMC7853468; doi:10.1371/journal.pone.0245587)
Supplement: S1 Table — Related to Fig 1C. (XLSX) [file pone.0245587.s002.xlsx]

## Sheet: S1 Table
	Proportion paralyzed on Aldicarb
Time (hours)	wild type	wild type	wild type	wild type	wild type	wild type	ric-4	ric-4	ric-4	ric-4	ric-4	ric-4	ces-1 (tm1036)	ces-1 (tm1036)	ces-1 (tm1036)	ces-1 (tm1036)	ces-1 (tm1036)	ces-1 (tm1036)
00:30:00	0	0	0	0	0.1	0.1	0	0	0	0	0.05	0	0	0	0	0	0	0.05
00:45:00	0.05	0.13	0	0	0.05	0.15	0	0	0	0.05	0.05	0	0.05	0.11	0.22	0.1	0	0.05
01:00:00	0.05	0.3	0.27	0.1	0.25	0.25	0.05	0.1	0.14	0.05	0.05	0.11	0.35	0.16	0.56	0.4	0.24	0.11
01:15:00	0.05	0.83	0.33	0.2	0.3	0.2	0	0.25	0.29	0.16	0.32	0	0.45	0.63	0.72	0.7	0.12	0.16
01:30:00	0.2	0.96	0.73	0.15	0.6	0.3	0	0.3	0.33	0.26	0.42	0.05	0.5	0.74	0.83	0.9	0.24	0.68
01:45:00	0.4	0.91	0.8	0.6	0.5	0.5	0.05	0.35	0.33	0.21	0.63	0.05	0.85	0.68	0.94	0.95	0.53	0.84
02:00:00	0.6	0.87	0.8	0.55	0.65	0.45	0.1	0.3	0.19	0.26	0.53	0.11	0.9	0.79	1	0.95	0.65	0.53
02:15:00	0.8	1	0.87	0.7	0.7	0.75	0.15	0.3	0.48	0.21	0.37	0.26	1	0.89	1	0.95	0.88	0.84
02:30:00	0.8	1	0.87	0.75	0.75	0.6	0.15	0.45	0.38	0.26	0.53	0.16	0.95	1	1	0.9	0.82	0.89
	N=6 plates/genotype with 15-23 animals/plate
